# Supplementary material for: Screening of Lipid-Reducing Activity and Cytotoxicity of the Exometabolome from Cyanobacteria
Source: Mar Drugs. 2024 Sep 10;22(9):412. doi: 10.3390/md22090412 (PMC11433081; doi:10.3390/md22090412)
Supplement: Supplementary file 1 [file marinedrugs-22-00412-s001.zip]

Archive with 4 entries (4 files):
- Fig_S1.pdf
- File_S1.cys
- Table_S1_strains.xlsx
- Table_S2_SM_cyto_lipid.xlsx
