# Supplementary material for: Screening of Lipid-Reducing Activity and Cytotoxicity of the Exometabolome from Cyanobacteria
Source: Mar Drugs. 2024 Sep 10;22(9):412. doi: 10.3390/md22090412 (PMC11433081; doi:10.3390/md22090412)
Supplement: Supplementary file 1 [file marinedrugs-22-00412-s001.zip › Table_S1_strains.xlsx]

## Sheet: Folha1
Strain	Order	Taxa	Media	GenBank	Freez- dried exudate (grams)	Habitat
BACA0004	Nostocales	Rivulariaceae	BG-11(N)	MT176687	0.045	Freshwater (Aquatic)
BACA0005	Nostocales	Scytonematopsis sp.	BG-11(N)	MT176688	0.037	Freshwater (Aquatic)
BACA0006	Nostocales	Phayaothrix sp.	BG-11(N)	OM732218	0.027	Freshwater (Aquatic)
BACA0007	Oscillatoriales	Kamptonema sp.	BG-11	MT176689	0.519	Freshwater (Aquatic)
BACA0019	Synechococcales	Cyanobium sp.	BG-11	OM732219	0.691	Freshwater (Aquatic)
BACA0025	Nostocales	Aphanizomenonaceae	BG-11(N)	MT176703	0.118	Freshwater (Aquatic)
BACA0027	Pseudanabaenales	Limnothrix sp.	BG-11	MT176705	0.562	Freshwater (Aquatic)
BACA0033	Nostocales	Coleospermum sp.	BG-11(N)	MT176708	0.102	Freshwater (Aquatic)
BACA0035	Nostocales	Aliinostoc sp.	BG-11(N)	MT176709	0.064	Freshwater (Aquatic)
BACA0039	Nostocales	Nodulariaceae	BG-11(N)	PP847225	0.076	Freshwater (Aquatic)
BACA0054	Leptolyngbyales	Stenomitos sp.	Z8	MT176717	0.603	Freshwater (Aquatic)
BACA0057	Nostocales	Pseudoaliinostoc sp.	BG-11(N)	MT176718	0.668	Freshwater (Aquatic)
BACA0060	Nostocales	Dulcicalothrix sp.	BG-11(N)	PP847231	0.0552	Freshwater (Aquatic)
BACA0063	Nostocales	Pseudoaliinostoc sp.	BG-11(N)	OQ540721	0.106	Freshwater (Aquatic)
BACA0066	Nostocales	Azorothrix ramosa	BG-11(N)	MT176722	0.061	Freshwater (Aquatic)
BACA0077	Oculatellales	Pegethrix atlantica	BG-11	MT176728	0.519	Freshwater (Aquatic)
BACA0079	Nostocales	Nodulariaceae	BG-11(N)	MT176729	0.037	Freshwater (Aquatic)
BACA0080	Nostocales	Dulcicalothrix sp.	BG-11(N)	PP847237	0.04	Freshwater (Aquatic)
BACA0088	Oculatellales	Elainella chongqingensis	BG-11	OM732221	0.658	Brackish
BACA0089	Nostocales	Neowestiellopsis persica	BG-11(N)	OM732222	0.03	Brackish
BACA0090	Nostocales	Symphyonema sp.	BG-11(N)	PP795298	0.031	Terrestrial
BACA0103	Nostocales	Nodulariaceae	BG-11(N)	MT176738	0.171	Terrestrial
BACA0110	Nostocales	Microchaetaceae	BG-11(N)	MT176764	0.0771	Thermal
BACA0111	Nostocales	Microchaete bulbosa	BG-11(N)	MT176741	0.0611	Thermal
BACA0112	Leptolyngbyales	Leptolyngbyaceae	BG-11	MT176742	1.502	Thermal
BACA0115	Nostocales	Chlorogloeopsis fritschii	BG-11(N)	PP847245	0.681	Thermal
BACA0121	Nostocales	Mastigocladus laminosus	BG-11(N)	PP847248	0.062	Thermal
BACA0127	Desertifilales	Desertifilum tharense	BG-11	OM732225	0.887	Thermal
BACA0130	Nostocales	Hapalosiphon sp.	BG-11(N)	OM732226	0.051	Thermal
BACA0141	Pseudanabaenales	Tumidithrix elongata	BG-11	MT176747	0.737	Freshwater (Aquatic)
BACA0146	Oculatellales	Egbenema gypsiphilum	BG-11	MT176749	0.472	Thermal
BACA0203	Leptolyngbyales	Leptodesmis lacustris	BG-11	MT176753	0.555	Freshwater (Aquatic)
BACA0329	Coleofasciculales	Anagnostidinema sp.	Waris-H	OM732233	0.126	Freshwater (Aquatic)
BACA0338	Nostocales	Fulbrightiella sp.	BG-11(N)	PP847263	0.054	Brackish
BACA0339	Nostocales	Hydrocoryne sp.	BG-11(N)	PP847264	0.03	Freshwater (Aquatic)
BACA0344	Nostocales	Dulcicalothrix sp.	BG-11(N)	PP847265	0.0511	Freshwater (Aquatic)
BACA0345	Nostocales	Rivulariaceae	BG-11(N)	PP847266	0.047	Freshwater (Aquatic)
BACA0355	Nostocales	Aliinostoc sp.	BG-11	OQ540722	0.807	Brackish
BACA0422	Nodosilineales	Nodosilinea sp.	BG-11	OM732236	0.668	Brackish
BACA0428	Nostocales	Tolypotrichaceae	BG-11(N)	PP847271	0.042	Freshwater (Aquatic)
BACA0433	Acaryochloridales	Pseudocalidococcus azoricus	BG-11	OM732237	0.551	Freshwater (Aquatic)
BACA0439	Nostocales	Microchaetaceae	BG-11(N)	PP847275	0.107	Freshwater (Aquatic)
BACA0443	Nodosilineales	Nodosilinea sp.	BG-11	OM732239	0.66	Terrestrial
BACA0449	Nostocales	Scytonematopsis sp.	BG-11(N)	OM732242	0.045	Freshwater (Aquatic)
BACA0478	Chroococcales	Geminocystis sp.	BG-11	PP847280	0.479	Terrestrial
BACA0515	Nostocales	Tolypotrichaceae	BG-11(N)	OM732243	0.12	Terrestrial
BACA0530	Chroococcidiopsidales	Gloeocapsa sp.	BG-11	OM732245	0.33	Terrestrial
BACA0569	Oculatellales	Elainella sp.	Waris-H	OM732247	0.155	Terrestrial
BACA0588	Synechococcales	Cyanobium sp.	BG-11	OM732249	0.692	Terrestrial
BACA0589	Chroococcales	Chalicogloea sp.	BG-11	OM732250	0.808	Terrestrial
BACA0595	Chroococcales	Inacoccus sp.	BG-11	OM732251	1.058	Terrestrial
BACA0619	Leptolyngbyales	Kovacikia atmophytica	Waris-H	OM732256	0.163	Terrestrial
BACA0620	Nostocales	Hapalosiphonaceae	BG-11(N)	PP847289	0.164	Terrestrial
BACA0708	Leptolyngbyales	Stenomitos sp.	BG-11	OP508343	0.781	Terrestrial
BACA0731	Leptolyngbyales	Radiculonema aquaticum	BG-11	OM732264	0.383	Freshwater (Aquatic)
BACA0751	Nostocales	Purpureonostoc sp.	BG-11(N)	OQ540725	0.134	Brackish
