# Supplementary material for: Screening of Lipid-Reducing Activity and Cytotoxicity of the Exometabolome from Cyanobacteria
Source: Mar Drugs. 2024 Sep 10;22(9):412. doi: 10.3390/md22090412 (PMC11433081; doi:10.3390/md22090412)
Supplement: Supplementary file 1 [file marinedrugs-22-00412-s001.zip › Table_S2_SM_cyto_lipid.xlsx]

## Sheet: Sheet 1
Sample		Assays	Natural Product Atlas			CyanoMetDB			MolDiscovery				MS2Query				GNPS				FBMN statistics
[M+H]+	RT	Activity	Putative identification	ppm	Class (NPClassifier)	Putative identification	ppm	Class (NPClassifier)	Putative identification	MassDiff	Class (NPClassifier)	Score	Putative identification	mz difference	MS2Query	Class (NPClassifier)	Putative identification	Class	Shared Peaks / MQScore	ppm	p-value	Correlation
253.141	7.86035	HCT116 cytotoxicity	-	-	-	2-Amino-5,9-hexadecadien-3-ol_2-Amino-5,9-hexadecadien-3-ol	-	-	-	-	-	-	-	-	-	-	-	-	-	-	2.18e-07	0.681225
253.141	7.86035	HCT116 cytotoxicity	-	-	-	-	-	-	-	-	-	-	-	-	-	-	-	-	-	-	3.14e-07	0.676956
275.198	8.10254	HCT116 cytotoxicity	Elaiomycin E	4.84954573918185	Azo and Azoxy alkaloids	-	-	-	-	-	-	-	-	-	-	-	-	-	-	-	0.00200105	0.548153
275.198	8.10254	HCT116 cytotoxicity	Elaiomycin G	4.84954573918185	Azo and Azoxy alkaloids	-	-	-	-	-	-	-	-	-	-	-	-	-	-	-	0.00200105	0.548153
275.198	8.10254	HCT116 cytotoxicity	Valinoctin A	4.84954573918185	Dipeptides	-	-	-	-	-	-	-	-	-	-	-	-	-	-	-	0.00200105	0.548153
303.084	5.50013	HCT116 cytotoxicity	5-hydroxymethyluridine	3.96257636958866	Pyrimidine nucleos(t)ides	-	-	-	-	-	-	-	-	-	-	-	-	-	-	-	0.00640144	0.52591
349.2	6.39767	HCT116 cytotoxicity	-	-	-	-	-	-	-	-	-	-	-	-	-	-	-	-	-	-	8.53e-05	0.601442
372.145	5.6263	HCT116 cytotoxicity	Berkeleyamide B	1.415917565502	-	-	-	-	2,3,4,7-Tetrahydro-3,5,8-trihydroxy-6-methoxy-2,2,7-trimethyl-12H-pyrano[2,3-a]acridin-12-one_2,3,4,7-Tetrahydro-3,5,8-trihydroxy-6-methoxy-2,2,7-trimethyl-12H-pyrano[2,3-a]acridin-12-one	-0.00102	Acridone alkaloids	12.6091	-	-	-	-	-	-	-	-	1.72e-06	0.656147
372.145	5.6263	HCT116 cytotoxicity	Divergolide M	1.415917565502	Lactam bearing macrolide lactones	-	-	-	-	-	-	-	-	-	-	-	-	-	-	-	1.72e-06	0.656147
417.152	6.75335	HCT116 cytotoxicity	-	-	-	-	-	-	deoxypicropodophyllinic_acid|Desoxypicropodophyllinsaeure	0.00188	Arylnaphthalene and aryltetralin lignans	14.1186	-	-	-	-	-	-	-	-	0.00854708	0.520126
456.236	4.93901	HCT116 cytotoxicity	Pyloricidin C	3.40136989586065	Dipeptides	-	-	-	-	-	-	-	-	-	-	-	-	-	-	-	0.00194816	0.548648
586.54	12.4925	HCT116 cytotoxicity	-	-	-	-	-	-	-	-	-	-	-	-	-	-	-	-	-	-	0.00291986	0.541099
602.481	15.3685	HCT116 cytotoxicity	-	-	-	-	-	-	-	-	-	-	-	-	-	-	-	-	-	-	0.0022748	0.545778
604.497	15.7214	HCT116 cytotoxicity	-	-	-	-	-	-	-	-	-	-	-	-	-	-	-	-	-	-	0.00301092	0.540518
651.506	11.9134	HCT116 cytotoxicity	-	-	-	-	-	-	-	-	-	-	-	-	-	-	-	-	-	-	1.98e-06	0.654368
657.541	11.4497	HCT116 cytotoxicity	-	-	-	-	-	-	-	-	-	-	-	-	-	-	-	-	-	-	3.45e-05	0.6151
658.545	11.4339	HCT116 cytotoxicity	-	-	-	-	-	-	-	-	-	-	-	-	-	-	-	-	-	-	2.54e-05	0.619605
664.491	12.3058	HCT116 cytotoxicity	-	-	-	-	-	-	PE(15:0/15:0)	0.00068	Glycerophosphoethanolamines	22.6836	-	-	-	-	-	-	-	-	0.00237256	0.544994
665.495	12.2037	HCT116 cytotoxicity	-	-	-	-	-	-	-	-	-	-	-	-	-	-	-	-	-	-	0.00543536	0.529137
678.508	12.3952	HCT116 cytotoxicity	-	-	-	-	-	-	PE(15:0/16:0)	-0.00102	Glycerophosphoethanolamines	21.7743	-	-	-	-	-	-	-	-	8.14e-07	0.665507
683.557	11.709	HCT116 cytotoxicity	WA8242 A2	0.626768029960996	N-acyl amines	-	-	-	-	-	-	-	-	-	-	-	-	-	-	-	1.58e-05	0.62635
683.557	11.709	HCT116 cytotoxicity	WA8242A1	0.626768029960996	N-acyl amines	-	-	-	-	-	-	-	-	-	-	-	-	-	-	-	1.58e-05	0.62635
684.496	12.098	HCT116 cytotoxicity	-	-	-	-	-	-	-	-	-	-	-	-	-	-	-	-	-	-	3.37e-06	0.647466
695.594	11.736	HCT116 cytotoxicity	-	-	-	-	-	-	-	-	-	-	-	-	-	-	-	-	-	-	2.04e-06	0.65396
721.608	11.7815	HCT116 cytotoxicity	-	-	-	-	-	-	-	-	-	-	-	-	-	-	-	-	-	-	7.97e-06	0.635936
730.546	12.1336	HCT116 cytotoxicity	-	-	-	-	-	-	-	-	-	-	-	-	-	-	-	-	-	-	5.95e-06	0.639904
731.548	12.1361	HCT116 cytotoxicity	7,8,16,17,25,26-Hexahydro-41-hydroxy-macrobrevin-31-acetate	2.62545399983299	Macrolide lactones	-	-	-	-	-	-	-	-	-	-	-	-	-	-	-	4.46e-07	0.67279
752.528	12.1409	HCT116 cytotoxicity	Trichodecenin I	0.830050901794002	Peptaibols	-	-	-	-	-	-	-	-	-	-	-	-	-	-	-	2.01e-06	0.654198
752.528	12.1409	HCT116 cytotoxicity	Trichodecenin-II	0.830050901794002	Peptaibols	-	-	-	-	-	-	-	-	-	-	-	-	-	-	-	2.01e-06	0.654198
754.523	13.6052	HCT116 cytotoxicity	-	-	-	-	-	-	-	-	-	-	-	-	-	-	-	-	-	-	1.87e-06	0.655128
759.282	0.506167	HCT116 cytotoxicity	-	-	-	-	-	-	-	-	-	-	-	-	-	-	-	-	-	-	1.37e-06	0.659073
768.5	12.9139	HCT116 cytotoxicity	-	-	-	-	-	-	-	-	-	-	-	-	-	-	-	-	-	-	3.88e-06	0.64561
770.518	13.3881	HCT116 cytotoxicity	Mortiamide C	0.351002371586936	Cyclic peptides	-	-	-	-	-	-	-	-	-	-	-	-	-	-	-	4.28e-06	0.644316
776.505	13.6545	HCT116 cytotoxicity	-	-	-	-	-	-	-	-	-	-	-	-	-	-	-	-	-	-	1.9e-06	0.654911
779.408	3.70626	HCT116 cytotoxicity	-	-	-	-	-	-	-	-	-	-	-	-	-	-	-	-	-	-	0.00195691	0.548565
779.409	0.477244	HCT116 cytotoxicity	-	-	-	-	-	-	-	-	-	-	-	-	-	-	-	-	-	-	0.0019595	0.548541
792.5	13.4087	HCT116 cytotoxicity	Depsidomycin	1.53570779864662	Cyclic peptides, Depsipeptides	-	-	-	-	-	-	-	-	-	-	-	-	-	-	-	3.4e-06	0.647368
792.5	13.4087	HCT116 cytotoxicity	Depsidomycin B	1.53570779864662	Cyclic peptides, Depsipeptides	-	-	-	-	-	-	-	-	-	-	-	-	-	-	-	3.4e-06	0.647368
802.47	7.02987	HCT116 cytotoxicity	-	-	-	-	-	-	-	-	-	-	-	-	-	-	-	-	-	-	0.00195751	0.548559
834.512	8.99595	HCT116 cytotoxicity	-	-	-	-	-	-	-	-	-	-	-	-	-	-	-	-	-	-	0.00184437	0.549655
836.491	7.33707	HCT116 cytotoxicity	-	-	-	-	-	-	-	-	-	-	-	-	-	-	-	-	-	-	0.00195302	0.548602
850.507	7.75565	HCT116 cytotoxicity	-	-	-	-	-	-	-	-	-	-	-	-	-	-	-	-	-	-	0.00195574	0.548576
852.486	6.6035	HCT116 cytotoxicity	Chivosazole B	4.29441339094819	Macrolide lactones	-	-	-	-	-	-	-	-	-	-	-	-	-	-	-	0.00196515	0.548488
852.486	6.6035	HCT116 cytotoxicity	Saponaceol C	4.29441339094819	Lanostane, Tirucallane and Euphane triterpenoids	-	-	-	-	-	-	-	-	-	-	-	-	-	-	-	0.00196515	0.548488
864.522	8.08923	HCT116 cytotoxicity	-	-	-	-	-	-	-	-	-	-	-	-	-	-	-	-	-	-	0.00195591	0.548574
866.502	6.98264	HCT116 cytotoxicity	Anabaenopeptin T	1.15945358376581	Anabaenopeptins, Cyclic peptides	Anabaenopeptin T	1.20729	Anabaenopeptins, Cyclic peptides	Anabaenopeptin T	0.00058	Anabaenopeptins, Cyclic peptides	81.2671	-	-	-	-	-	-	-	-	0.00195443	0.548588
866.502	6.98264	HCT116 cytotoxicity	Chivosazol	4.2790596386704	Macrolide lactones	-	-	-	-	-	-	-	-	-	-	-	-	-	-	-	0.00195443	0.548588
872.488	7.76405	HCT116 cytotoxicity	-	-	-	-	-	-	-	-	-	-	-	-	-	-	-	-	-	-	0.00195496	0.548583
884.514	6.51038	HCT116 cytotoxicity	Sinulariapeptide A	0.50922124529666	Cyclic peptides, Depsipeptides, Lipopeptides	-	-	-	-	-	-	-	-	-	-	-	-	-	-	-	0.00195891	0.548546
888.483	7.00798	HCT116 cytotoxicity	-	-	-	-	-	-	-	-	-	-	-	-	-	-	-	-	-	-	0.00195806	0.548554
893.455	6.24618	HCT116 cytotoxicity	-	-	-	-	-	-	-	-	-	-	-	-	-	-	-	-	-	-	0.00197184	0.548425
911.466	4.9735	HCT116 cytotoxicity	-	-	-	-	-	-	-	-	-	-	-	-	-	-	-	-	-	-	0.00195424	0.54859
927.461	5.21728	HCT116 cytotoxicity	-	-	-	Nodularin-R-phenylglyoxal (IIa)	0.745747	Cyclic peptides, Microcystins	-	-	-	-	-	-	-	-	-	-	-	-	0.0019475	0.548654
927.461	5.21728	HCT116 cytotoxicity	-	-	-	Nodularin-R-phenylglyoxal (IIb)	0.745747	Cyclic peptides, Microcystins	-	-	-	-	-	-	-	-	-	-	-	-	0.0019475	0.548654
160.076	4.42031	Zebrafish Lipid reduction	4-Hydroxymethylquinoline	3.05529875745464	Quinazoline alkaloids	-	-	-	-	-	-	-	-	-	-	-	-	-	-	-	1.41e-167	0.999996
160.076	4.42031	Zebrafish Lipid reduction	Quinoline-2-methanol	3.05529875745464	Quinazoline alkaloids	-	-	-	-	-	-	-	-	-	-	-	-	-	-	-	1.41e-167	0.999996
160.076	4.42031	Zebrafish Lipid reduction	(Z)-3-Ethylidene-1,3-dihydroindol-2-one	3.05529875745464	Simple indole alkaloids, Simple oxindole alkaloids	-	-	-	-	-	-	-	-	-	-	-	-	-	-	-	1.41e-167	0.999996
197.117	7.17306	Zebrafish Lipid reduction	8-hydroxypregaliellalactone B	3.14416528024876	-	-	-	-	4-Isopropyl-7-oxo-5-octen-4-olide_4-Isopropyl-7-oxo-5-octen-4-olide	0.00018	Monoterpenoids	19.0583	-	-	-	-	-	-	-	-	2.4e-168	0.999996
197.117	7.17306	Zebrafish Lipid reduction	Tubingenoic anhydride A	3.14416528024876	-	-	-	-	4-Isopropyl-7-oxo-5-octen-4-olide_4-Isopropyl-7-oxo-5-octen-4-olide	0.00018	Monoterpenoids	19.0583	-	-	-	-	-	-	-	-	2.4e-168	0.999996
197.117	7.17306	Zebrafish Lipid reduction	5-butyl-4-methoxy-6-methyl-2H-pyran-2-one	3.14416528024876	2-pyrone derivatives	-	-	-	4-Isopropyl-7-oxo-5-octen-4-olide_4-Isopropyl-7-oxo-5-octen-4-olide	0.00018	Monoterpenoids	19.0583	-	-	-	-	-	-	-	-	2.4e-168	0.999996
197.117	7.17306	Zebrafish Lipid reduction	Isogermicidin A	3.14416528024876	2-pyrone derivatives	-	-	-	4-Isopropyl-7-oxo-5-octen-4-olide_4-Isopropyl-7-oxo-5-octen-4-olide	0.00018	Monoterpenoids	19.0583	-	-	-	-	-	-	-	-	2.4e-168	0.999996
197.117	7.17306	Zebrafish Lipid reduction	Germicidin	3.14416528024876	2-pyrone derivatives	-	-	-	4-Isopropyl-7-oxo-5-octen-4-olide_4-Isopropyl-7-oxo-5-octen-4-olide	0.00018	Monoterpenoids	19.0583	-	-	-	-	-	-	-	-	2.4e-168	0.999996
197.117	7.17306	Zebrafish Lipid reduction	Not named	3.14416528024876	2-pyrone derivatives	-	-	-	4-Isopropyl-7-oxo-5-octen-4-olide_4-Isopropyl-7-oxo-5-octen-4-olide	0.00018	Monoterpenoids	19.0583	-	-	-	-	-	-	-	-	2.4e-168	0.999996
197.117	7.17306	Zebrafish Lipid reduction	Conexipyrone A	3.14416528024876	2-pyrone derivatives	-	-	-	4-Isopropyl-7-oxo-5-octen-4-olide_4-Isopropyl-7-oxo-5-octen-4-olide	0.00018	Monoterpenoids	19.0583	-	-	-	-	-	-	-	-	2.4e-168	0.999996
197.117	7.17306	Zebrafish Lipid reduction	10-hydroxymucidone	3.14416528024876	2-pyrone derivatives	-	-	-	4-Isopropyl-7-oxo-5-octen-4-olide_4-Isopropyl-7-oxo-5-octen-4-olide	0.00018	Monoterpenoids	19.0583	-	-	-	-	-	-	-	-	2.4e-168	0.999996
197.117	7.17306	Zebrafish Lipid reduction	4-hydroxymucidone	3.14416528024876	2-pyrone derivatives	-	-	-	4-Isopropyl-7-oxo-5-octen-4-olide_4-Isopropyl-7-oxo-5-octen-4-olide	0.00018	Monoterpenoids	19.0583	-	-	-	-	-	-	-	-	2.4e-168	0.999996
197.117	7.17306	Zebrafish Lipid reduction	7R-hydroxymucidone	3.14416528024876	2-pyrone derivatives	-	-	-	4-Isopropyl-7-oxo-5-octen-4-olide_4-Isopropyl-7-oxo-5-octen-4-olide	0.00018	Monoterpenoids	19.0583	-	-	-	-	-	-	-	-	2.4e-168	0.999996
197.117	7.17306	Zebrafish Lipid reduction	Angupyrone C	3.14416528024876	2-pyrone derivatives	-	-	-	4-Isopropyl-7-oxo-5-octen-4-olide_4-Isopropyl-7-oxo-5-octen-4-olide	0.00018	Monoterpenoids	19.0583	-	-	-	-	-	-	-	-	2.4e-168	0.999996
197.117	7.17306	Zebrafish Lipid reduction	Angupyrone E	3.14416528024876	2-pyrone derivatives	-	-	-	4-Isopropyl-7-oxo-5-octen-4-olide_4-Isopropyl-7-oxo-5-octen-4-olide	0.00018	Monoterpenoids	19.0583	-	-	-	-	-	-	-	-	2.4e-168	0.999996
197.117	7.17306	Zebrafish Lipid reduction	Fusaritricin D	3.14416528024876	2-pyrone derivatives	-	-	-	4-Isopropyl-7-oxo-5-octen-4-olide_4-Isopropyl-7-oxo-5-octen-4-olide	0.00018	Monoterpenoids	19.0583	-	-	-	-	-	-	-	-	2.4e-168	0.999996
197.117	7.17306	Zebrafish Lipid reduction	Versicolone B	3.14416528024876	4-pyrone derivatives	-	-	-	4-Isopropyl-7-oxo-5-octen-4-olide_4-Isopropyl-7-oxo-5-octen-4-olide	0.00018	Monoterpenoids	19.0583	-	-	-	-	-	-	-	-	2.4e-168	0.999996
197.117	7.17306	Zebrafish Lipid reduction	Pregaliellalactone F	3.14416528024876	Acetogenins	-	-	-	4-Isopropyl-7-oxo-5-octen-4-olide_4-Isopropyl-7-oxo-5-octen-4-olide	0.00018	Monoterpenoids	19.0583	-	-	-	-	-	-	-	-	2.4e-168	0.999996
197.117	7.17306	Zebrafish Lipid reduction	(Z)-4-hydroxy-4-methyl-2-(1-hexenyl)-2-butenolide	3.14416528024876	Cyclic polyketides	-	-	-	4-Isopropyl-7-oxo-5-octen-4-olide_4-Isopropyl-7-oxo-5-octen-4-olide	0.00018	Monoterpenoids	19.0583	-	-	-	-	-	-	-	-	2.4e-168	0.999996
197.117	7.17306	Zebrafish Lipid reduction	(Z)-4-hydroxymethyl-2-(1-hexenyl)-2-butenolide	3.14416528024876	Cyclic polyketides	-	-	-	4-Isopropyl-7-oxo-5-octen-4-olide_4-Isopropyl-7-oxo-5-octen-4-olide	0.00018	Monoterpenoids	19.0583	-	-	-	-	-	-	-	-	2.4e-168	0.999996
197.117	7.17306	Zebrafish Lipid reduction	Salinilactone G	3.14416528024876	Fatty acids, Polyketides	-	-	-	4-Isopropyl-7-oxo-5-octen-4-olide_4-Isopropyl-7-oxo-5-octen-4-olide	0.00018	Monoterpenoids	19.0583	-	-	-	-	-	-	-	-	2.4e-168	0.999996
197.117	7.17306	Zebrafish Lipid reduction	Not named	3.14416528024876	Fatty alcohols	-	-	-	4-Isopropyl-7-oxo-5-octen-4-olide_4-Isopropyl-7-oxo-5-octen-4-olide	0.00018	Monoterpenoids	19.0583	-	-	-	-	-	-	-	-	2.4e-168	0.999996
197.117	7.17306	Zebrafish Lipid reduction	Myrothin A	3.14416528024876	Fatty alcohols	-	-	-	4-Isopropyl-7-oxo-5-octen-4-olide_4-Isopropyl-7-oxo-5-octen-4-olide	0.00018	Monoterpenoids	19.0583	-	-	-	-	-	-	-	-	2.4e-168	0.999996
197.117	7.17306	Zebrafish Lipid reduction	Kobifuranone A	3.14416528024876	Furans	-	-	-	4-Isopropyl-7-oxo-5-octen-4-olide_4-Isopropyl-7-oxo-5-octen-4-olide	0.00018	Monoterpenoids	19.0583	-	-	-	-	-	-	-	-	2.4e-168	0.999996
197.117	7.17306	Zebrafish Lipid reduction	Hexylitaconic acid A	3.14416528024876	Furans	-	-	-	4-Isopropyl-7-oxo-5-octen-4-olide_4-Isopropyl-7-oxo-5-octen-4-olide	0.00018	Monoterpenoids	19.0583	-	-	-	-	-	-	-	-	2.4e-168	0.999996
197.117	7.17306	Zebrafish Lipid reduction	Speciosin T	3.14416528024876	Miscellaneous meroterpenoids	-	-	-	4-Isopropyl-7-oxo-5-octen-4-olide_4-Isopropyl-7-oxo-5-octen-4-olide	0.00018	Monoterpenoids	19.0583	-	-	-	-	-	-	-	-	2.4e-168	0.999996
197.117	7.17306	Zebrafish Lipid reduction	Stagonosporyne A	3.14416528024876	Miscellaneous meroterpenoids	-	-	-	4-Isopropyl-7-oxo-5-octen-4-olide_4-Isopropyl-7-oxo-5-octen-4-olide	0.00018	Monoterpenoids	19.0583	-	-	-	-	-	-	-	-	2.4e-168	0.999996
197.117	7.17306	Zebrafish Lipid reduction	Pestalafuranone G	3.14416528024876	Miscellaneous polyketides	-	-	-	4-Isopropyl-7-oxo-5-octen-4-olide_4-Isopropyl-7-oxo-5-octen-4-olide	0.00018	Monoterpenoids	19.0583	-	-	-	-	-	-	-	-	2.4e-168	0.999996
197.117	7.17306	Zebrafish Lipid reduction	Aspergone E	3.14416528024876	Miscellaneous polyketides	-	-	-	4-Isopropyl-7-oxo-5-octen-4-olide_4-Isopropyl-7-oxo-5-octen-4-olide	0.00018	Monoterpenoids	19.0583	-	-	-	-	-	-	-	-	2.4e-168	0.999996
197.117	7.17306	Zebrafish Lipid reduction	Cancrolide B	3.14416528024876	Polyketides	-	-	-	4-Isopropyl-7-oxo-5-octen-4-olide_4-Isopropyl-7-oxo-5-octen-4-olide	0.00018	Monoterpenoids	19.0583	-	-	-	-	-	-	-	-	2.4e-168	0.999996
197.117	7.17306	Zebrafish Lipid reduction	Pestalafuranone C	3.14416528024876	Polyketides	-	-	-	4-Isopropyl-7-oxo-5-octen-4-olide_4-Isopropyl-7-oxo-5-octen-4-olide	0.00018	Monoterpenoids	19.0583	-	-	-	-	-	-	-	-	2.4e-168	0.999996
197.117	7.17306	Zebrafish Lipid reduction	Trichocyalide B	3.14416528024876	Polyketides	-	-	-	4-Isopropyl-7-oxo-5-octen-4-olide_4-Isopropyl-7-oxo-5-octen-4-olide	0.00018	Monoterpenoids	19.0583	-	-	-	-	-	-	-	-	2.4e-168	0.999996
197.117	7.17306	Zebrafish Lipid reduction	Salinilactone C	3.14416528024876	Polyketides	-	-	-	4-Isopropyl-7-oxo-5-octen-4-olide_4-Isopropyl-7-oxo-5-octen-4-olide	0.00018	Monoterpenoids	19.0583	-	-	-	-	-	-	-	-	2.4e-168	0.999996
197.117	7.17306	Zebrafish Lipid reduction	Aspergone C	3.14416528024876	Polyketides	-	-	-	4-Isopropyl-7-oxo-5-octen-4-olide_4-Isopropyl-7-oxo-5-octen-4-olide	0.00018	Monoterpenoids	19.0583	-	-	-	-	-	-	-	-	2.4e-168	0.999996
197.117	7.17306	Zebrafish Lipid reduction	Aspergone D	3.14416528024876	Polyketides	-	-	-	4-Isopropyl-7-oxo-5-octen-4-olide_4-Isopropyl-7-oxo-5-octen-4-olide	0.00018	Monoterpenoids	19.0583	-	-	-	-	-	-	-	-	2.4e-168	0.999996
197.117	7.17306	Zebrafish Lipid reduction	Myrothin F	3.14416528024876	Polyketides	-	-	-	4-Isopropyl-7-oxo-5-octen-4-olide_4-Isopropyl-7-oxo-5-octen-4-olide	0.00018	Monoterpenoids	19.0583	-	-	-	-	-	-	-	-	2.4e-168	0.999996
197.117	7.17306	Zebrafish Lipid reduction	Pinophol E	3.14416528024876	Polyketides	-	-	-	4-Isopropyl-7-oxo-5-octen-4-olide_4-Isopropyl-7-oxo-5-octen-4-olide	0.00018	Monoterpenoids	19.0583	-	-	-	-	-	-	-	-	2.4e-168	0.999996
197.117	7.17306	Zebrafish Lipid reduction	Pinophol F	3.14416528024876	Polyketides	-	-	-	4-Isopropyl-7-oxo-5-octen-4-olide_4-Isopropyl-7-oxo-5-octen-4-olide	0.00018	Monoterpenoids	19.0583	-	-	-	-	-	-	-	-	2.4e-168	0.999996
197.117	7.17306	Zebrafish Lipid reduction	Aspergillusphenol C	3.14416528024876	Polyketides	-	-	-	4-Isopropyl-7-oxo-5-octen-4-olide_4-Isopropyl-7-oxo-5-octen-4-olide	0.00018	Monoterpenoids	19.0583	-	-	-	-	-	-	-	-	2.4e-168	0.999996
197.117	7.17306	Zebrafish Lipid reduction	Talacyanol A	3.14416528024876	Polyketides	-	-	-	4-Isopropyl-7-oxo-5-octen-4-olide_4-Isopropyl-7-oxo-5-octen-4-olide	0.00018	Monoterpenoids	19.0583	-	-	-	-	-	-	-	-	2.4e-168	0.999996
197.117	7.17306	Zebrafish Lipid reduction	Talacyanol B	3.14416528024876	Polyketides	-	-	-	4-Isopropyl-7-oxo-5-octen-4-olide_4-Isopropyl-7-oxo-5-octen-4-olide	0.00018	Monoterpenoids	19.0583	-	-	-	-	-	-	-	-	2.4e-168	0.999996
197.117	7.17306	Zebrafish Lipid reduction	Musaolide A	3.14416528024876	Polyketides	-	-	-	4-Isopropyl-7-oxo-5-octen-4-olide_4-Isopropyl-7-oxo-5-octen-4-olide	0.00018	Monoterpenoids	19.0583	-	-	-	-	-	-	-	-	2.4e-168	0.999996
197.117	7.17306	Zebrafish Lipid reduction	(3S,4R)-5-phenylpentane-1,3,4-triol	3.14416528024876	Shikimates and Phenylpropanoids	-	-	-	4-Isopropyl-7-oxo-5-octen-4-olide_4-Isopropyl-7-oxo-5-octen-4-olide	0.00018	Monoterpenoids	19.0583	-	-	-	-	-	-	-	-	2.4e-168	0.999996
197.117	7.17306	Zebrafish Lipid reduction	Deoxyanserinone B	3.14416528024876	Simple aromatic polyketides	-	-	-	4-Isopropyl-7-oxo-5-octen-4-olide_4-Isopropyl-7-oxo-5-octen-4-olide	0.00018	Monoterpenoids	19.0583	-	-	-	-	-	-	-	-	2.4e-168	0.999996
197.117	7.17306	Zebrafish Lipid reduction	5-[(2R)-2-hydroxypropane-1-yl]-2,6-dimethylbenzene-1,3-diol	3.14416528024876	Simple aromatic polyketides	-	-	-	4-Isopropyl-7-oxo-5-octen-4-olide_4-Isopropyl-7-oxo-5-octen-4-olide	0.00018	Monoterpenoids	19.0583	-	-	-	-	-	-	-	-	2.4e-168	0.999996
197.117	7.17306	Zebrafish Lipid reduction	5-[(2S)-2-hydroxypropane-1-yl]-2,6-dimethylbenzene-1,3-diol	3.14416528024876	Simple aromatic polyketides	-	-	-	4-Isopropyl-7-oxo-5-octen-4-olide_4-Isopropyl-7-oxo-5-octen-4-olide	0.00018	Monoterpenoids	19.0583	-	-	-	-	-	-	-	-	2.4e-168	0.999996
197.117	7.17306	Zebrafish Lipid reduction	Berkedienoic acid	3.14416528024876	Unsaturated fatty acids	-	-	-	4-Isopropyl-7-oxo-5-octen-4-olide_4-Isopropyl-7-oxo-5-octen-4-olide	0.00018	Monoterpenoids	19.0583	-	-	-	-	-	-	-	-	2.4e-168	0.999996
197.117	7.17306	Zebrafish Lipid reduction	methyl xylariate C	3.14416528024876	Wax monoesters	-	-	-	4-Isopropyl-7-oxo-5-octen-4-olide_4-Isopropyl-7-oxo-5-octen-4-olide	0.00018	Monoterpenoids	19.0583	-	-	-	-	-	-	-	-	2.4e-168	0.999996
203.017	6.70434	Zebrafish Lipid reduction	-	-	-	-	-	-	-	-	-	-	-	-	-	-	-	-	-	-	2.57e-137	0.999964
203.033	0.472192	Zebrafish Lipid reduction	-	-	-	-	-	-	-	-	-	-	-	-	-	-	-	-	-	-	1.32e-86	0.99883
213.146	5.98547	Zebrafish Lipid reduction	-	-	-	-	-	-	-	-	-	-	-	-	-	-	-	-	-	-	0.000171509	0.59043
219.1	7.04253	Zebrafish Lipid reduction	-	-	-	-	-	-	-	-	-	-	-	-	-	-	-	-	-	-	1.08e-52	0.987893
232.133	6.06469	Zebrafish Lipid reduction	(+)-diaporthin C	2.21914176726851	Pyrrolidine alkaloids	-	-	-	-	-	-	-	-	-	-	-	-	-	-	-	2.16e-24	0.912169
232.133	6.06469	Zebrafish Lipid reduction	(-)-diaporthin C	2.21914176726851	Pyrrolidine alkaloids	-	-	-	-	-	-	-	-	-	-	-	-	-	-	-	2.16e-24	0.912169
232.133	6.06469	Zebrafish Lipid reduction	3-(2’-hydroxy-3’-oxo-4’-methyl-pentyl)-indole	2.21914176726851	Simple indole alkaloids	-	-	-	-	-	-	-	-	-	-	-	-	-	-	-	2.16e-24	0.912169
345.053	3.95502	Zebrafish Lipid reduction	-	-	-	-	-	-	-	-	-	-	-	-	-	-	-	-	-	-	2.52e-174	0.999997
389.066	5.99459	Zebrafish Lipid reduction	-	-	-	-	-	-	1,1',4,4'-tetrahydro-3'-hydroxy-1,1',4,4'-tetraoxo[2,2'-binaphthalene]-3-carboxylic_acid_methyl_ester|methyl_1,1',4,4'-tetrahydro-3'-hydroxy-1,1',4,4'-tetraoxo[2,2'-binaphthalene]-3-carboxylate	-0.00072	Naphthoquinones	10.1123	-	-	-	-	-	-	-	-	2.05e-170	0.999996
405.061	7.85749	Zebrafish Lipid reduction	-	-	-	-	-	-	-	-	-	-	-	-	-	-	-	-	-	-	1.57e-204	1
407.077	5.8296	Zebrafish Lipid reduction	-	-	-	-	-	-	6-(5-Carboxy-2-hydroxyphenyl)-4',5,7-trihydroxyflavone_6-(5-Carboxy-2-hydroxyphenyl)-4',5,7-trihydroxyflavone	-0.00082	Flavones	15.6759	-	-	-	-	-	-	-	-	1.2e-172	0.999997
419.04	6.34761	Zebrafish Lipid reduction	-	-	-	-	-	-	-	-	-	-	-	-	-	-	-	-	-	-	7.12e-151	0.999986
435.035	5.56838	Zebrafish Lipid reduction	-	-	-	-	-	-	-	-	-	-	-	-	-	-	-	-	-	-	4.53e-180	0.999998
499.066	5.3156	Zebrafish Lipid reduction	Epicoccin S	2.0487578688213	Thiodiketopiperazine alkaloids	-	-	-	-	-	-	-	-	-	-	-	-	-	-	-	6.23e-202	1
566.428	10.5424	Zebrafish Lipid reduction	Cyclo-(L-Ile-L-Leu-L-Leu-L-Leu-L-Leu)	0.888012768236265	Cyclic peptides	-	-	-	-	-	-	-	-	-	-	-	-	-	-	-	1.14e-52	0.987877
566.428	10.5424	Zebrafish Lipid reduction	Lajollamide A	0.888012768236265	Cyclic peptides	-	-	-	-	-	-	-	-	-	-	-	-	-	-	-	1.14e-52	0.987877
566.428	10.5424	Zebrafish Lipid reduction	Clavatustide C	0.888012768236265	Cyclic peptides	-	-	-	-	-	-	-	-	-	-	-	-	-	-	-	1.14e-52	0.987877
637.305	11.3641	Zebrafish Lipid reduction	(132S, 17S, 18S)-132-hydroxy-20-chloro-ethylpheophorbide a	3.83405717984263	Alkaloids	-	-	-	Cryptophycin_46	-0.00082	Cryptophycins, Depsipeptides	10.9176	-	-	-	-	-	-	-	-	0.00244229	0.544453
646.258	12.4799	Zebrafish Lipid reduction	-	-	-	-	-	-	-	-	-	-	-	-	-	-	-	-	-	-	0.00153828	0.552971
710.358	11.3633	Zebrafish Lipid reduction	-	-	-	-	-	-	-	-	-	-	-	-	-	-	-	-	-	-	0.00787872	0.521766
